# Supplementary material for: D-Peptide-Based Probe for CXCR4-Targeted Molecular Imaging and Radionuclide Therapy
Source: Pharmaceutics. 2021 Oct 5;13(10):1619. doi: 10.3390/pharmaceutics13101619 (PMC8537445; doi:10.3390/pharmaceutics13101619)
Supplement: Supplementary file 1 [file pharmaceutics-13-01619-s001.zip]

Archive with 1 entries (1 files):
- pharmaceutics-1360664-supplementary.pdf
